# Supplementary material for: Effects of Recombinant IL-13 Treatment on Gut Microbiota Composition and Functional Recovery after Hemisection Spinal Cord Injury in Mice
Source: Nutrients. 2023 Sep 27;15(19):4184. doi: 10.3390/nu15194184 (PMC10574124; doi:10.3390/nu15194184)
Supplement: Supplementary file 1 [file nutrients-15-04184-s001.zip]

Archive with 1 entries (1 files):
- nutrients-2543948-supplementary.pdf
